# Supplementary material for: Characteristics and Lenvatinib Treatment Response of Unresectable Hepatocellular Carcinoma with Iso-High Intensity in the Hepatobiliary Phase of EOB-MRI
Source: Cancers (Basel). 2021 Jul 20;13(14):3633. doi: 10.3390/cancers13143633 (PMC8304228; doi:10.3390/cancers13143633)
Supplement: Supplementary file 1 [file cancers-13-03633-s001.zip]

Archive with 1 entries (1 files):
- cancers-1308213-supplementary.pdf
